# Supplementary material for: Investigating the linkage between professional development and mathematics instructors’ use of teaching practices using the theory of planned behavior
Source: PLoS One. 2022 Apr 15;17(4):e0267097. doi: 10.1371/journal.pone.0267097 (PMC9012349; doi:10.1371/journal.pone.0267097)
Supplement: S1 Dataset — (CSV) [file pone.0267097.s001.csv]

IBLknowledgePre	IBLskillPre	IBLeffectivePre	IBLknowledgePost	IBLskillPost	IBLeffectivePost	IBLknowledgeFollowUp	IBLskillsFollowUp	IBLeffectivenessFollowup	IBL Frequency Post	IBL Frequency Pre
3	3	3	4	3	4	3	3	4	11	6
3	2	2	4	2	3	3	3	4	2	3
2	2	3	3	2	4	3	3	4	12	-12
3	2	4		2	4	4	3	4	6	-3
2	1	3	3	3	4	3	3	4	-1	-6
3	3	2	4	3	3	4	4	4	6
3	2	2	4	3	3	4	3	3	3	-3
3	2	3	4	3	4	4	3	4	12
3	3	3	4	3	4	4	4	4	7	-7
2	2	3	3	2	4	3	3	3	10	6
3	2	3	4	3	4	4	3	4	7	5
2	2	2	3	3	4	2	2	3	4	-11
2	1	2	4	3	4	3	2	3	2	-5
2	2	3	4	3	4	4	3	4	2	-2
2	2	2	2	2	3	3	3	4	5	-1
2	2	2	4	4	4	3	3	4	3	6
2	1	3	2	1	4	3	2	4	7	-1
2	1	3	4	3	4	3	3	4	11	2
2	2	2	3	2	3	3	3	3	5	1
3	3	2	4	3	3	4	3	4	5	-1
3	2	4	3	3	4	3	3	4	7
2	1	2	3	3	4	2	2	4	-7	-8
3	2	3	3	2	4	3	2	4	2	0
1	1		3	3	4	3	2	4	3	1
2	2	3	3	3	4	2	3	4	1	-5
2	2	2	4	3	4	3	3	4	2	-1
4	3	3	4	3	4	4	3	4	11
2	1	2	4	2	4	3	3	4	8	-11
2	1		3	2	4	3	2	4	2	4
3	3	2	3	3	4	4	3	4	6	3
4	3	3	4	4	4	4	3	4	11	9
2	1	3	4	3	4	3	2	4		-6
2	2	3	3	2	4	3	2	4	-5	-4
2	2	3	3	2	4	4	3	4	8	4
1	1	3	3	3	3	2	2	3	6	1
2	3	2	3	3	4	3	2	3	1	4
1	1	2	4	2	4	3	3	4	13	4
2	1		3	2	4	3	3	4	3	3
2	2	3	4	2	4	3	2	3	6	-6
2	1	3	4	3	4	3	3	4	2	0
3	2	3	4	3	4	3	2	4	15	0
2	1		3	3	4	4	3	4	10	-5
2	2	3	4	3	4	3	2	4	6	1
1	2	3	4	3	4	4	4	4	10	8
1	1	1	3	3	4	3	3	3	0	-4
2	2	1	1	1	1	2	2	3	-3	0
2	1	4	2	1	4	3	2	4	7
2	2	1	2	2	3	3	2	3	4	-2
3	2	4	4	3	3	4	3	3	3	3
3	1	4	3	1	4	3	2	3	-1	-7
3	2	1	4	3	4	3	3	4	7	3
2	2	3	3	3	4	3	3	3	1
2	1	4	3	2	4	3	3	4	12	-7
2	1	3	2	1	3	3	2	3	-5
1	1	1	3	2	3	4	4	4	2	-7
2	2	4	4	3	4	3	2	4	-1
3	2	4	3	2	4	4	3	4	8	-3
3	1	4	4	3	4	4	4	4	2	-3
2	2	1	4	2	4	3	3	4	5	-3
1	1	1	2	1	4	2	2	4	1	-2
2	1	3	3	2	4	3	2	4	2	-2
2	1	3	3	2	4	2	2	3	-3	-6
3	3	3	4	4	4	3	3	4		-1
3	2	4	4	3	4	3	3	4	2	3
2	2	1	3	2	4	3	3	3	5	3
1	1	3	3	2	4	3	2	3	0	0
2	2		2	2	4	3	3	4	0	-2
2	2	4	4	2	4	2	2	3	-1	-4
1	1	3	3	2	4	4	4	4	13	-3
3	3	3	3	3	3	3	3	3	8	-3
3	2	3	3	2	3	3	2	3	1	-5
1	1	1	3	2	3	3	2	1	8	2
2	1	3	2	2	3	2	2	4	5	3
1	1	4	2	2	4	3	2	4	0	0
4	2	4	4	2	4	4	3	4	4	-1
2	1	1	3	2	4	2	2	1	4	-5
3	2	3	3	3	4	3	3	4	11
2	1	4	3	2	4	4	3	4	7	1
3	1	3	4	2	4	3	2	4	6	-4
2	1	1	2	2	4	3	3	4	5
3	2	3	3	2	4	3	3	3	3	-1
2	2	4	3	2	4	3	3	4	-3	-2
2	2	4	3	2	4	2	2	4	12
3	3	4	4	3	4	4	3	4	2	-3
2	1	3	3	2	4	2	2	4	2	-2
3	2	3	3	2	4	3	2	4	0
2	1	4	3	2	4	2	1	4	1	-6
2	1	4	4	3	4	4	3	4	2	-4
2	2	3	3	2	4	3	2	3	10	-5
2	1	4	3	2	4	3	2	3	6	7
2	1	4	2	1	4	3	2	4	3	-4
2	2	4	4	3	4	4	3	4	8	2
1	1	4	3	3	4	3	3	3	7	3
2	2	3	4	3	4	3	3	3	4	0
2	2	3	3	2	3	2	2	2	0	-5
3	2	4	3	3	3	4	3	4	3	0
3	3	4	3	3	3	4	3	4	5
3	2	4	3	2	4	3	3	4	9	-2
2	2	3	3	3	4	3	3	3	2	-7
3	3	4	4	3	4	3	3	4	8
3	2	4	4	2	4	3	2	4	2
3	3	3	4	3	4	3	3	4	6	6
2	2	3	3	3	4	3	3	4	5	5
3	2	4	4	3	4	3	2	4	0	5
3	2	4	3	2	4	3	2	4	3	-8
4	3	4	4	3	4	4	3	4	6	-3
4	4	4	4	4	4	4	4	4	3	6
4	3	4	4	3	4	4	3	4	3
2	1	4	3	3	4	3	2	3	3	7
3	2	4	3	3	4	3	3	4	7	4
3	2	4	4	2	4	4	4	4	7	1
3	3	3	3	3	4	3	3	3	6	5
3	3	3	3	3	4	4	4	4	5
3	3	3	3	2	4	4	3	4	8	8
2	3	4	4	3	4	3	3	4	5	0
3	3	3	4	3	4	4	4	4	5	-4
2	2	4	3	2	4	3	3	4	5	-3
3	3	3	2	2	4	3	3	4	3	4
3	2	4	4	2	4	4	3	4	5
2	2	3	3	3	4	4	3	3	3	-1
3	2	3	4	3	4	3	3	4	5	0
3	2	3	3	3	4	4	3	4	7	10
4	3	4	4	4	4	3	3	4	5	3
3	2	4	3	3	4	3	3	4	3	0
3	2	3	3	3	4	3	3	4	2	-5
3	3	4	4	3	4	4	3	3	3	-1
2	2	4	3	2	4	4	3	4	16
2	2	4	2	2	4	3	3	4	11
2	2	4	3	2	4	4	3	4	7	5
3	3	3	4	3	4	3	3	3	8
2	1	3	3	2	3	3	3	3	4	5
2	3	3	2	2	3	3	2	4	-7	2
2	1	4	3	2	4	3	3	4	12	-6
1	1	4	3	2	3	3	2	3	-3	-5
2	1	3	3	2	3	3	3	2	-1	-3
2	1	1	3	2	3	3	2	3	6	-1
3	2	4	4	3	4	3	2	3	5	5
3	2	3	4	3	4	3	3	4	14	9
2	2	3	3	3	4	2	3	3	3	-1
2	2	4	3	3	4	3	3	4	-4	-6
1	2	4	2	2	4	3	2	4	8	-5
3	2	4	4	4	4	4	4	4	8
2	2	3	3	3	4	3	2	3	-3	-2
2	2	4	4	3	4	3	3	4	13	10
1	1	4	3	2	4	3	2	3	4	-10
2	1	4	3	2	4	3	3	4	6
2	2	3	4	1	3	4	3	4	7	-3
1	1	1	3	2	3	2	2	3	6	-7
2	2	4	3	2	3	3	3	4	7
2	1	3	4	2	4	3	3	4	1
2	2	4	3	2	4	2	2	4	3	5
3	2	4	3	3	4	3	3	4	15
2	2	3	4	3	4	4	3	4	8	4
2	2	3	3	2	4	2	2	4	3	0
3	3	4	4	3	4	4	4	4	4
2	2	4	4	2	4	4	3	4	4	-6
2	2	4	3	1	3	2	2	4	4	2
3	2	3	4	3	4	3	2	4	-1	0
3	3	4	4	3	4	4	4	4	12	13
2	3	3	3	3	4	4	3	4	2	1
3	3	4	3	3	4	4	3	4	13	6
2	2	4	3	3	4	4	4	4	-2	1
3	2	4	3	2	4	2	2	3	12	10
3	2	3	4	3	4	3	3	4	1	-1
3	2	4	3	2	4	3	3	4	12	9
3	3	4	4	4	4	4	4	4	12	10
3	2	4	4	3	4	3	3	4	4	-2
3	3	4	3	3	4	3	3	4	-1
3	3	4	4	3	4	4	3	4	7
3	2	3	4	3	4	3	3	4	10	12
4	4	4	4	4	4	3	3	4	-1	12
			3	1	4	3	2	3	2
			3	3	4	3	2	4	6
			3	2	3	3	2	3	7
3	2	3	4	3	3	3	2	3	0	-4
			3	2	4	2	2	1	-2
			4	4	4	4	4	4	11
2	1	4	3	2	4	3	2	3	2	-2
1	1	1	3	2	3	3	2	3	0	-1
2	1	3	3	2	3	3	2	4	4	-12
1	1	1	3	2	3	3	3	3	10
1	1	1	3	2	3	3	2	3	6
3	2	4	3	2	4	3	3	4	9	0
2	1	4	3	2	4	3	2	3	15	-7
2	2	4	4	3	4	4	3	4	7	4
2	1	1	3	2	4	4	3	3	1	-6
3	1	3	3	2	4	3	2	4	8	-2
2	1	3	3	2	4	3	3	4	7	-2
3	2	4	3	3	4	3	3	3	8	2
2	2	3			4	3	3	4	1	-1
2	1	4	4	2	4	3	2	4	-1	0
2	1	1	2	1	4	2	2	3	6	-1
2	1	3	3	2	4	2	2	4	3	0
2	1	3	3	2	4	3	2	4	0	-1
2	1	1	3	3	4	3	3	4	0	0
1	1	4	3	2	4	3	3	4	3	4
2	1	1	3	2	4	3	3	4	4
3	2	4	3	4	4	4	3	4	13	-2
1	1	3	3	2	4	2	2	3	4
2	2	4	2	2	4	3	3	4	0	-4
2	2	3	3	3	4	3	3	3	1	0
2	1	4	3	2	4	3	2	4	3
2	2	3	4	2	4	3	3	4	7	4
2	2	3	3	2	4	2	2	3	1	-5
2	2	3	3	3	4	3	2	3	0	-2
3	2	3	3	3	4	3	3	4	13	2
3	3	1	3	3	4	3	3	4	8	3
2	1	3	3	3	4	3	2	3	2	-1
3	2	4	4	3	4	4	3	4	8
2	1	1	3	1	3	3	2	3	8
2	1	4	3	2	3	3	3	4	3	-4
2	1	3	2	1	3	2	2	4	7	1
2	1	3	2	2	3	3	2	3	5
2	1	3	2	3	3	2	2	4		-3
2	2	3	3	3	3	3	3	3	1	-5
1	1	4	4	3	4	3	3	4	7	-2
3	2	4	4	4	4	3	3	4	6	0
2	2	3	4	3	4	4	3	4	9	7
2	2	3	3	2	4	3	3	4	6	-4
2	2	4	3	2	4	3	3	4	8
2	2	3	3	3	4	4	3	4	6	-4
2	1	3	4	2	4	3	3	4	8
2	1	4	3	3	4	3	3	4	6	5
3	2	4	4	3	4	3	3	4	7	-2
3	2	3	4	3	4	3	3	4	7	0
2	2	4	3	3	4	4	4	4	5	9
3	2	4	3	2	4	3	3	3	1	-5
2	1	4	3	2	4	3	3	4	3	-12
1	1	1	2	2	4	2	2	3	14
1	1	3	3	2	4	2	2	3	5	-7
3	2	4	4	3	4	4	4	4	6	-2
3	1	4	4	2	4	4	3	3	12
3	2	3	4	3	4	4	4	3	13
2	1	4	3	2	4	3	3	3	-6
2	1	4	3	2	4	3	3	4	11	0
3	1	4	4	2	4	3	3	4	10
3	3	3	4	3	4	4	4	3	8
2	3	4	4	3	4	4	4	4	13	-3
3	3	3	3	3	3	3	3	4	16	-8
2	3	3	3	3	4	4	4	4	2	4
3	3	4	4	3	4	4	4	4		10
2	2	4	4	3	4	4	3	4	14
3	3	4	3	3	3	3	3	3	4	12
3	3	3	3	3	3	3	3	3	3	-2
2	2	4	3	3	4	3	3	4	1	-1
4	3	4	4	3	4	3	3	3	10	-4
2	2	4	3	3	4	2	2	3	4	4
4	3	4	4	3	4	4	3	4	6	6
3	2	4	3	3	4	3	3	4	11	-3
3	2	4	3	3	4	3	3	4	8	9
2	2	3	3	2	4	3	2	3	4	-1
3	3	4	4	3	4	4	3	4	5	2
3	1	3	3	2	4	3	2	4	6
3	2	4	3	3	4	3	3	4	4	-1
2	2	4	3	2	4	2	3	4	7	7
3	3	4	4	3	4	4	2	4	4	2
3	3	4	4	3	4	3	3	4	7
3	3	4	3	3	4	3	3	4	3	-1
2	2	4	2	2	4	3	3	4	6	0
2	1	4	3	2	4	3	2	4	10	-4
3	2	3	3	2	4	3	3	3	0
2	2	4	3	3	4	3	3	4	12	11
3	3	4	4	3	4	4	3	4	11
3	3	4	4	3	4	4	3	4	13	3
3	2	4	4	3	4	3	3	4	10	-4
3	2	3	3	3	4	3	3	3	3	5
4	3	3	4	3	4	4	3	3	11	1
2	2	4	3	2	4	3	2	4	3
3	2	4	4	3	4	4	3	4	8
3	2	3	3	3	3	3	3	3	4	0
2	2	3	3	2	3	3	3	4	6	0
2	2	3	3	3	4	3	3	3	-5	5
3	3	4	4	4	4	4	4	4	7	8
3	3	4	3	2	4	3	3	4	2	7
3	2	4	3	3	4	3	2	3	10	-6
3	3	3	3	3	4	4	4	4	8	8
3	3	3	3	3	4	4	4	4	4	-5
4	3	4	4	3	4	4	3	4	4	4
3	2	4	3	3	4	3	3	4	11	0
3	3	4	3	3	4	4	4	4	8	5
2	2	4	4	3	4	3	3	4	16	17
3	2	3	3	3	4	3	3	4	3	-2
4	3	4	4	3	4	4	3	4	6
3	3	4	4	3	4	4	3	4	3	-8
3	3	3	3	2	4	4	3	4	4	0
3	2	4	4	3	4	4	3	4	-1	-7
4	2	4	4	3	4	4	3	4	6	0
2	2	3	3	2	4	3	2	3	6	2
4		3	4	4	4	4	4	4	6	7
3	2	4	2	3	4	3	3	3	2
3	2	4	4	3	4	3	3	4
2	2	4	3	3	4	3	3	4		-4
3	2	4	3	3	4	3	3	4	0	4
3	3	4	4	3	4	3	3	3	8	-3
3	3	4	4	2	4	4	3	4	4	-1
3	2	4	3	3	4	3	3	4	5
3	2	3	4	3	4	4	4	4	4
1	1	1	3	2	3	2	2	3	2	-4
2	1	1	4	3	4	3	3	4	9	-6
3	3	3	3	3	4	4	4	4	4	1
2	2	4	2	3	4	3	3	3	3	-2
2	2	4	3	2	4	4	3	3	5	2
2	1	3	4	2	4	3	2	4	0	-7
2	1	4	2	1	4	4	3	4	4	-3
3	3	4	4	3	4	3	4	4	12	10
2	3	3	3	3	4	3	3	3	6	4
3	2	4	3	3	4	4	3	4	13	-1
3	3	4	4	4	4	3	3	4	14	7
4	3	4	4	3	4	4	3	3	8	0
2	2	4	3	2	4	3	3	4	11	-2
2	3	4	3	3	4	3	4	4	17	10
2	2	4	3	4	4	4	3	4	12	-3
3	2	4	4	2	4	3	3	4	17	-8
3	2	4	4	3	4	3	3	4	15	0
3	3	4	3	3	4	3	3	4	12	-11
3	2	4	4	2	4	3	3	4	11
3	2	3	3	3	4	4	3	4	12	-2
3	3	2	3	3	4	4	3	3	12	3
3	3	4	3	3	4	3	3	4	9	-7
3	2	4	4	3	4	3	3	4	10	13
3	2	4	3	2	4	3	3	4	7	11
2	2	4	4	3	4	4	4	4	9	1
