# Supplementary material for: Investigating the linkage between professional development and mathematics instructors’ use of teaching practices using the theory of planned behavior
Source: PLoS One. 2022 Apr 15;17(4):e0267097. doi: 10.1371/journal.pone.0267097 (PMC9012349; doi:10.1371/journal.pone.0267097)
Supplement: S2 Dataset — (CSV) [file pone.0267097.s002.csv]

ROWTYPE_	VARNAME_	Social norm: department head	Social Norm: colleagues	Intent: LikelyImplement_ComingYear	Intent: LikelyImplement_YearAfter	Intent: MotivatedToUseIBL	PBC: knowledge	PBC: skills	Attitude: IBLeffectiveness	ClassSize	CourseCoord	Prior experience	Behavior: IBL frequency
MEAN		3.558368495	3.405063291	4.622040311	4.788063647	3.860759494	3.199367089	2.813291139	3.683544304	0.465189873	0.253164557	0.496835443	5.518987342
STDDEV		0.677703973	0.708568642	0.694759838	0.385780323	0.373203284	0.597454583	0.601543457	0.535573955	0.499577881	0.435514057	0.500782992	4.56727006
N		322	322	322	322	322	322	322	322	322	322	322	322
COV	Social norm: department head	0.459282676	0.295294354	0.069094402	0.013218556	0.020851472	0.053335119	0.057034805	0.061422097	0.007576184	-0.024418101	0.0168696	0.454337955
COV	Social Norm: colleagues	0.295294354	0.50206952	0.023424889	0.019606495	0.012135825	0.02692385	0.034599156	0.039702632	0.004621258	-0.001285915	0.020333534	0.211332128
COV	Intent: LikelyImplement_ComingYear	0.069094402	0.023424889	0.482691233	0.125557259	0.124983409	0.078766541	0.092494095	0.09271121	0.025793056	0.00392627	0.069537808	0.850187557
COV	Intent: LikelyImplement_YearAfter	0.013218556	0.019606495	0.125557259	0.148826457	0.057474665	0.049514191	0.070267649	0.065197741	0.006330163	0.013702711	0.05610031	0.403106176
COV	Intent: MotivatedToUseIBL	0.020851472	0.012135825	0.124983409	0.057474665	0.139280691	0.031022704	0.037412096	0.063733173	0.004661443	-0.005907173	0.034478602	0.193128391
COV	PBC: knowledge	0.053335119	0.02692385	0.078766541	0.049514191	0.031022704	0.356951979	0.221468756	0.098211774	0.01172393	0.003335343	0.056188467	0.610488246
COV	PBC: skills	0.057034805	0.034599156	0.092494095	0.070267649	0.037412096	0.221468756	0.361854531	0.108981314	0.029987945	0.012497488	0.070835845	0.81466747
COV	Attitude: IBLeffectiveness	0.061422097	0.039702632	0.09271121	0.065197741	0.063733173	0.098211774	0.108981314	0.286839462	-0.007876231	0.016877637	0.052963633	0.517138839
COV	ClassSize	0.007576184	0.004621258	0.025793056	0.006330163	0.004661443	0.01172393	0.029987945	-0.007876231	0.249578059	-0.038778381	0.009413301	0.399075748
COV	CourseCoord	-0.024418101	-0.001285915	0.00392627	0.013702711	-0.005907173	0.003335343	0.012497488	0.016877637	-0.038778381	0.189672493	0.016676713	0.290415913
COV	Prior experience	0.0168696	0.020333534	0.069537808	0.05610031	0.034478602	0.056188467	0.070835845	0.052963633	0.009413301	0.016676713	0.250783605	0.398472976
COV	Behavior: IBL frequency	0.454337955	0.211332128	0.850187557	0.403106176	0.193128391	0.610488246	0.81466747	0.517138839	0.399075748	0.290415913	0.398472976	20.8599558
